# Supplementary material for: Ultrasmooth Organic Films Via Efficient Aggregation Suppression by a Low-Vacuum Physical Vapor Deposition
Source: Materials (Basel). 2021 Nov 27;14(23):7247. doi: 10.3390/ma14237247 (PMC8658267; doi:10.3390/ma14237247)
Supplement: Supplementary file 1 [file materials-14-07247-s001.zip]

Archive with 1 entries (1 files):
- materials-1443836-supplementary.pdf
